# Supplementary material for: Expression of a Mutant SEMA3A Protein with Diminished Signalling Capacity Does Not Alter ALS-Related Motor Decline, or Confer Changes in NMJ Plasticity after BotoxA-Induced Paralysis of Male Gastrocnemic Muscle
Source: PLoS One. 2017 Jan 19;12(1):e0170314. doi: 10.1371/journal.pone.0170314 (PMC5245795; doi:10.1371/journal.pone.0170314)
Supplement: S1 Table — (XLSX) [file pone.0170314.s002.xlsx]

## Sheet: Suppl Table 1
	BTX treated			TypeIIb			TypeI/IIa
	% NMJs with sprouts			WT	N/-	N/N	WT	N/-	N/N
	MALES			9.50997	14.2267	18.533	55.7375	27.6463	29.7888
	n			4	4	4	4	4	4
	SEM			6.52557	5.57795	10.0371	6.99271	5.27288	7.22193
	FEMALES			25	13.9322	22.8232	8.40061	22.1402	32.315
	n			3	5	4	3	5	4
	SEM			1.31216	4.14234	5.64578	2.66414	6.68754	17.4275
	COMBINED			16.1486	14.0631	20.6781	35.4502	24.5873	28.9572
	n			7	9	8	7	9	8
	SEM			4.71233	3.1551	5.39219	10.3172	4.24178	7.09199
