# Supplementary material for: Expression of a Mutant SEMA3A Protein with Diminished Signalling Capacity Does Not Alter ALS-Related Motor Decline, or Confer Changes in NMJ Plasticity after BotoxA-Induced Paralysis of Male Gastrocnemic Muscle
Source: PLoS One. 2017 Jan 19;12(1):e0170314. doi: 10.1371/journal.pone.0170314 (PMC5245795; doi:10.1371/journal.pone.0170314)
Supplement: S2 Table — (XLSX) [file pone.0170314.s003.xlsx]

## Sheet: Suppl Table 2
	BTX treated: FIBER region			TYPE IIb fibers							BTX treated: GENOTYPE (M)			MALES
				MALES			FEMALES							TypeIIb			TypeI/IIa
				WT	N/-	N/N	WT	N/-	N/N					WT	N/-	N/N	WT	N/-	N/N
	Type I/IIa	MALES	WT	0.00146941	0.0379505	0.0414094					MALES	TypeIIb	WT		0.301501	0.242022
			N/-	0.00200269	0.0655755	0.0710783							N/-			0.362
			N/N	0.0131386	0.230757	0.401142							N/N
		FEMALES	WT				0.00609497	0.347436	0.416127			TypeI/IIa	WT					0.0101989	0.0208681
			N/-				0.152302	0.166533	0.188947				N/-						0.409665
			N/N				0.0396281	0.469989	0.367626				N/N
	BTX treated: GENDER			MALES							BTX treated: GENOTYPE (F)			FEMALES
				TypeIIb			TypeI/IIa							TypeIIb			TypeI/IIa
				WT	N/-	N/N	WT	N/-	N/N					WT	N/-	N/N	WT	N/-	N/N
	FEMALES	TypeIIb	WT	0.047967	0.0738001	0.283479					FEMALES	TypeIIb	WT		0.0269887	0.364994
			N/-	0.2954	0.483794	0.346729							N/-			0.126249
			N/N	0.0874089	0.160171	0.362804							N/N
		TypeI/IIa	WT				0.00187442	0.0139853	0.0266851			TypeI/IIa	WT					0.0566556	0.120404
			N/-				0.00548493	0.269352	0.231881				N/-						0.354692
			N/N				0.0676866	0.487621	0.459024				N/N
	BTX treated: genders pooled			TypeI/IIa					*
									**
				WT	N/-	N/N			***
	TypeIIb		WT	0.0627129	0.102884	0.0793443
			N/-	0.0435711	0.0326653	0.0424203
			N/N	0.11791	0.0424203	0.184796
